# Supplementary material for: Curriculum Design and Scholarship for New Educators: A Professional Development Workshop for Medical Students
Source: MedEdPORTAL. 2021 Apr 26;17:11130. doi: 10.15766/mep_2374-8265.11130 (PMC8071841; doi:10.15766/mep_2374-8265.11130)
Supplement: Supplementary file 1 — Workshop Agenda.docxPresentation.pptxWorksheet.docxFacilitator Notes.docxWorkshop Survey.docx [file mep_2374-8265.11130-s001.zip]

Archive with 6 entries (6 files):
- A. Workshop Agenda.docx
- B. Presentation.pptx
- C. Worksheet.docx
- D. Facilitator Notes.docx
- E. Workshop Survey.docx
- Educational_Summary_Report_11130.pdf
